# Supplementary material for: Drivers and Dynamics of Methicillin-Resistant Livestock-Associated Staphylococcus aureus CC398 in Pigs and Humans in Denmark
Source: mBio. 2018 Nov 13;9(6):e02142-18. doi: 10.1128/mBio.02142-18 (PMC6234867; doi:10.1128/mBio.02142-18)
Supplement: TABLE S1 [file mbo005184157st1.xls]

## Sheet: Ark1
Supplemental Table 1. Description of 288 LA-MRSA CC398 isolates from this study.
Isolate name	BioProject accession no.	Sample accession no.	Sequencing platform	Read length (bp)	Source	Isolation year	Host	spa type	Lineage	Lineage group	SCCmec type	Aminoglycoside resistance	aac(6')-aph(2'')	aadD	aadE	ant(6)-Ia	aph(3')-III	spc	str	Cadmium/zinc resistance	czrC	Lincosamide resistance	lnu(A)	lnu(B)	Macrolide resistance	erm(A)	erm(B)	erm(C)	Phenicol resistance	cat	cat(pC233)	fexA	Quinolone resistance	gyrA_S84A	gyrA_S84L	Rifampicin resistance	rpoB_H481N	Streptogramin B resistance	vga(A)	vga(A)LC	vga(C)	vga(E)	Tetracycline resistance	tet(K)	tet(L)	tet(M)	tet(U)	Trimethoprim resistance	dfrG
SSI_80629	PRJEB25608	ERR1992226	Illumina MiSeq	251	Human	2004	Human	t034	Remainder	Remainder	V	1	0	0	0	0	0	0	1	1	1	0	0	0	1	0	0	1	0	0	0	0	0	0	0	0	0	0	0	0	0	0	1	1	0	1	0	1	1
SSI_81109	PRJEB25608	ERR1992378	Illumina HiSeq 2500	93	Human	2004	Human	t034	Remainder	Remainder	V	1	0	0	0	0	0	0	1	1	1	0	0	0	1	0	0	1	0	0	0	0	0	0	0	0	0	0	0	0	0	0	1	1	0	1	0	1	1
SSI_81699	PRJEB25608	ERR1992379	Illumina HiSeq 2500	93	Human	2004	Human	t034	Remainder	Remainder	IV	0	0	0	0	0	0	0	0	0	0	0	0	0	1	0	0	1	0	0	0	0	0	0	0	0	0	0	0	0	0	0	1	0	0	1	0	0	0
SSI_87885	PRJEB25608	ERR1992380	Illumina HiSeq 2500	93	Human	2004	Human	t034	Remainder	Remainder	V	1	0	1	0	0	0	1	0	0	0	0	0	0	1	1	0	0	0	0	0	0	0	0	0	0	0	1	0	0	1	0	1	0	1	1	0	1	0
47771	PRJNA274898	SAMN00811595	Illumina Genome Analyzer IIx	101	Human	2005	Human	t034	Remainder	Remainder	IV	0	0	0	0	0	0	0	0	0	0	0	0	0	0	0	0	0	0	0	0	0	0	0	0	0	0	1	1	1	1	0	1	0	0	1	0	0	0
SSI_89393	PRJEB25608	ERR1992381	Illumina MiSeq	251	Human	2005	Human	t034	Remainder	Remainder	V	1	0	0	0	0	0	0	1	1	1	0	0	0	1	0	0	1	0	0	0	0	0	0	0	0	0	0	0	0	0	0	1	1	0	1	0	1	1
SSI_89475	PRJEB25608	ERR1992382	Illumina HiSeq 2500	93	Human	2005	Human	t034	Remainder	Remainder	IV	0	0	0	0	0	0	0	0	0	0	0	0	0	1	0	0	1	0	0	0	0	0	0	0	0	0	0	0	0	0	0	1	0	0	1	0	0	0
SSI_92855	PRJEB25608	ERR1992384	Illumina HiSeq 2500	93	Human	2005	Human	t034	Remainder	Remainder	V	0	0	0	0	0	0	0	0	1	1	0	0	0	0	0	0	0	0	0	0	0	0	0	0	0	0	0	0	0	0	0	1	1	0	1	0	1	1
SSI_94863	PRJEB25608	ERR1992385	Illumina HiSeq 2500	93	Human	2005	Human	t034	Remainder	Remainder	V	1	0	0	0	0	0	0	1	1	1	0	0	0	0	0	0	0	0	0	0	0	0	0	0	0	0	0	0	0	0	0	1	1	0	1	0	1	1
SSI_95389	PRJEB25608	ERR1992386	Illumina HiSeq 2500	93	Human	2005	Human	t034	Remainder	Remainder	IV	0	0	0	0	0	0	0	0	0	0	0	0	0	0	0	0	0	0	0	0	0	0	0	0	0	0	0	0	0	0	0	1	0	0	1	0	0	0
SSI_95543	PRJEB25608	ERR1992388	Illumina HiSeq 2500	93	Human	2005	Human	t034	Remainder	Remainder	IV	0	0	0	0	0	0	0	0	0	0	0	0	0	0	0	0	0	0	0	0	0	0	0	0	0	0	0	0	0	0	0	1	0	0	1	0	0	0
51225	PRJNA274898	SAMN00828686	Illumina Genome Analyzer IIx	50	Human	2006	Human	t108	Remainder	Remainder	V	0	0	0	0	0	0	0	0	1	1	0	0	0	0	0	0	0	0	0	0	0	0	0	0	0	0	0	0	0	0	0	1	1	0	1	0	0	0
SSI_104579	PRJEB25608	ERR1992389	Illumina HiSeq 2500	93	Human	2006	Human	t034	Remainder	Remainder	V	1	0	0	0	0	0	0	1	1	1	0	0	0	0	0	0	0	0	0	0	0	0	0	0	0	0	0	0	0	0	0	1	1	0	1	0	1	1
SSI_105035	PRJEB25608	ERR1992227	Illumina HiSeq 2500	93	Human	2006	Human	t034	Remainder	Remainder	V	1	0	1	0	0	0	0	1	0	0	0	0	0	1	0	0	1	0	0	0	0	0	0	0	0	0	0	0	0	0	0	1	0	0	1	0	1	1
SSI_105887	PRJEB25608	ERR1992228	Illumina HiSeq 2500	93	Human	2006	Human	t034	L3	L1-L3	V	1	0	0	0	0	0	0	1	0	0	1	0	1	1	0	0	1	0	0	0	0	0	0	0	0	0	0	0	0	0	0	1	0	0	1	0	1	1
SSI_106337	PRJEB25608	ERR1992229	Illumina HiSeq 2500	93	Human	2006	Human	t034	Remainder	Remainder	V	1	0	0	1	1	1	0	0	1	1	1	0	1	0	0	0	0	0	0	0	0	0	0	0	0	0	0	0	0	0	0	1	1	0	1	0	1	1
55488	PRJNA274898	SAMN00828699	Illumina Genome Analyzer IIx	101	Human	2007	Human	t034	Remainder	Remainder	V	1	0	0	0	0	0	0	1	1	1	0	0	0	0	0	0	0	0	0	0	0	0	0	0	0	0	0	0	0	0	0	1	1	0	1	0	1	1
SSI_113509	PRJEB25608	ERR1992232	Illumina HiSeq 2500	93	Human	2007	Human	t034	Remainder	Remainder	V	0	0	0	0	0	0	0	0	0	0	0	0	0	1	0	0	1	0	0	0	0	0	0	0	0	0	0	0	0	0	0	1	0	0	1	0	1	1
SSI_113843	PRJEB25608	ERR1992233	Illumina HiSeq 2500	93	Human	2007	Human	t034	Remainder	Remainder	V	1	0	0	0	0	0	0	1	1	1	0	0	0	1	0	0	1	0	0	0	0	0	0	0	0	0	0	0	0	0	0	1	0	0	1	0	1	1
SSI_114345	PRJEB25608	ERR1992234	Illumina HiSeq 2500	93	Human	2007	Human	t034	Remainder	Remainder	V	0	0	0	0	0	0	0	0	1	1	0	0	0	0	0	0	0	0	0	0	0	0	0	0	0	0	0	0	0	0	0	1	1	0	1	0	0	0
SSI_114473	PRJEB25608	ERR1992235	Illumina HiSeq 2500	93	Human	2007	Human	t034	Remainder	Remainder	V	0	0	0	0	0	0	0	0	1	1	0	0	0	0	0	0	0	0	0	0	0	0	0	0	0	0	0	0	0	0	0	1	1	0	1	0	0	0
SSI_114657	PRJEB25608	ERR1992236	Illumina MiSeq	251	Unknown farm type	2007	Pig	t034	Remainder	Remainder	V	1	0	0	0	0	0	0	1	1	1	0	0	0	1	0	0	1	0	0	0	0	0	0	0	0	0	0	0	0	0	0	1	1	0	1	0	1	1
SSI_114673	PRJEB25608	ERR1992238	Illumina MiSeq	251	Unknown farm type	2007	Pig	t034	Remainder	Remainder	V	0	0	0	0	0	0	0	0	1	1	0	0	0	0	0	0	0	0	0	0	0	0	0	0	0	0	0	0	0	0	0	1	1	0	1	0	1	1
SSI_114695	PRJEB25608	ERR1992240	Illumina MiSeq	251	Unknown farm type	2007	Pig	t034	Remainder	Remainder	V	1	0	0	1	1	1	0	0	1	1	1	0	1	1	0	0	1	0	0	0	0	0	0	0	0	0	0	0	0	0	0	1	1	0	1	0	1	1
SSI_114697	PRJEB25608	ERR1992241	Illumina MiSeq	251	Unknown farm type	2007	Pig	t034	L3	L1-L3	V	1	0	0	0	0	0	0	1	0	0	1	0	1	0	0	0	0	0	0	0	0	0	0	0	0	0	0	0	0	0	0	1	0	0	1	0	1	1
SSI_115637	PRJEB25608	ERR1992246	Illumina HiSeq 2500	93	Human	2007	Human	t034	Remainder	Remainder	V	1	0	0	1	1	1	0	0	1	1	1	0	1	0	0	0	0	0	0	0	0	0	0	0	0	0	0	0	0	0	0	1	1	0	1	0	1	1
SSI_115915	PRJEB25608	ERR1992248	Illumina HiSeq 2500	93	Human	2007	Human	t034	Remainder	Remainder	V	0	0	0	0	0	0	0	0	0	0	0	0	0	1	0	0	1	0	0	0	0	0	0	0	0	0	0	0	0	0	0	1	0	0	1	0	1	1
SSI_116001	PRJEB25608	ERR1992249	Illumina HiSeq 2500	93	Human	2007	Human	t034	Remainder	Remainder	V	1	0	0	0	0	0	0	1	1	1	0	0	0	1	0	0	1	0	0	0	0	0	0	0	0	0	0	0	0	0	0	1	0	0	1	0	1	1
SSI_116561	PRJEB25608	ERR1992250	Illumina HiSeq 2500	93	Human	2007	Human	t034	Remainder	Remainder	IV	1	0	0	0	0	0	0	1	0	0	0	0	0	0	0	0	0	0	0	0	0	0	0	0	0	0	0	0	0	0	0	1	0	0	1	0	0	0
SSI_116897	PRJEB25608	ERR1992251	Illumina HiSeq 2500	93	Human	2007	Human	t034	Remainder	Remainder	V	1	0	0	0	0	0	0	1	0	0	0	0	0	1	0	0	1	0	0	0	0	0	0	0	0	0	0	0	0	0	0	1	0	0	1	0	1	1
60036	PRJNA274898	SAMN00811602	Illumina Genome Analyzer IIx	101	Human	2008	Human	t034	Remainder	Remainder	V	0	0	0	0	0	0	0	0	0	0	0	0	0	1	0	0	1	0	0	0	0	0	0	0	0	0	0	0	0	0	0	1	0	0	1	0	1	1
61888	PRJNA274898	SAMN00811603	Illumina Genome Analyzer IIx	101	Human	2008	Human	t034	Remainder	Remainder	VII-like	0	0	0	0	0	0	0	0	0	0	0	0	0	1	0	0	1	0	0	0	0	0	0	0	0	0	0	0	0	0	0	1	0	0	1	0	0	0
55-114-001	PRJEB25608	ERR1992139	Illumina MiSeq	251	Production farm	2008	Pig	t034	Remainder	Remainder	V	1	0	0	0	0	0	0	1	1	1	0	0	0	0	0	0	0	0	0	0	0	0	0	0	0	0	0	0	0	0	0	1	1	0	1	0	1	1
55-114-002	PRJEB25608	ERR1992140	Illumina MiSeq	251	Production farm	2008	Pig	t034	Remainder	Remainder	V	0	0	0	0	0	0	0	0	1	1	0	0	0	0	0	0	0	0	0	0	0	0	0	0	0	0	0	0	0	0	0	1	1	0	1	0	1	1
55-114-003	PRJEB25608	ERR1992141	Illumina MiSeq	251	Production farm	2008	Pig	t034	Remainder	Remainder	V	1	0	0	0	0	1	0	1	1	1	1	0	1	0	0	0	0	0	0	0	0	0	0	0	0	0	0	0	0	0	0	1	0	0	1	0	1	1
55-114-004	PRJEB25608	ERR1992142	Illumina MiSeq	251	Production farm	2008	Pig	t034	Remainder	Remainder	V	1	0	0	0	0	0	0	1	0	0	0	0	0	1	0	0	1	0	0	0	0	0	0	0	0	0	0	0	0	0	0	1	0	0	1	0	1	1
55-114-005	PRJEB25608	ERR1992143	Illumina MiSeq	251	Production farm	2008	Pig	t034	Remainder	Remainder	V	1	0	0	0	0	0	0	1	1	1	0	0	0	0	0	0	0	0	0	0	0	0	0	0	0	0	0	0	0	0	0	1	1	0	1	0	1	1
55-114-006	PRJEB25608	ERR1992144	Illumina MiSeq	251	Production farm	2008	Pig	t034	L1	L1-L3	V	0	0	0	0	0	0	0	0	0	0	0	0	0	1	0	0	1	0	0	0	0	1	0	1	0	0	0	0	0	0	0	1	0	0	1	0	1	1
55-114-007	PRJEB25608	ERR1992145	Illumina MiSeq	251	Production farm	2008	Pig	t127	Remainder	Remainder	V	1	0	0	0	0	0	0	1	1	1	0	0	0	0	0	0	0	0	0	0	0	0	0	0	0	0	0	0	0	0	0	1	1	0	1	0	1	1
SSI_120535	PRJEB25608	ERR1992253	Illumina HiSeq 2500	93	Human	2008	Human	t034	Remainder	Remainder	V	0	0	0	0	0	0	0	0	0	0	0	0	0	1	0	0	1	0	0	0	0	0	0	0	0	0	0	0	0	0	0	1	0	0	1	0	1	1
SSI_120551	PRJEB25608	ERR1992254	Illumina HiSeq 2500	93	Human	2008	Human	t034	Remainder	Remainder	V	0	0	0	0	0	0	0	0	0	0	0	0	0	1	0	0	1	0	0	0	0	0	0	0	0	0	0	0	0	0	0	1	0	0	1	0	1	1
SSI_120561	PRJEB25608	ERR1992255	Illumina HiSeq 2500	93	Human	2008	Human	t034	Remainder	Remainder	V	0	0	0	0	0	0	0	0	1	1	0	0	0	0	0	0	0	0	0	0	0	0	0	0	0	0	0	0	0	0	0	1	1	0	1	0	1	1
SSI_121215	PRJEB25608	ERR1992256	Illumina HiSeq 2500	93	Human	2008	Human	t034	Remainder	Remainder	V	0	0	0	0	0	0	0	0	0	0	0	0	0	0	0	0	0	0	0	0	0	0	0	0	0	0	0	0	0	0	0	1	0	0	1	0	1	1
SSI_121217	PRJEB25608	ERR1992257	Illumina HiSeq 2500	93	Human	2008	Human	t034	Remainder	Remainder	V	0	0	0	0	0	0	0	0	0	0	0	0	0	0	0	0	0	0	0	0	0	0	0	0	0	0	0	0	0	0	0	1	0	0	1	0	1	1
SSI_121939	PRJEB25608	ERR1992259	Illumina HiSeq 2500	101	Human	2008	Human	t034	L1	L1-L3	V	1	0	1	1	0	0	0	0	1	1	1	0	1	1	0	0	1	0	0	0	0	1	0	1	0	0	0	0	0	0	0	1	1	0	1	0	1	1
SSI_122129	PRJEB25608	ERR1992260	Illumina HiSeq 2500	101	Human	2008	Human	t034	L1	L1-L3	V	1	0	1	1	0	0	0	0	1	1	1	0	1	1	0	0	1	0	0	0	0	1	0	1	0	0	0	0	0	0	0	1	1	0	1	0	1	1
SSI_122625	PRJEB25608	ERR1992261	Illumina HiSeq 2500	93	Human	2008	Human	t034	Remainder	Remainder	V	0	0	0	0	0	0	0	0	0	0	0	0	0	1	0	0	1	0	0	0	0	0	0	0	0	0	0	0	0	0	0	1	0	0	1	0	1	1
SSI_122661	PRJEB25608	ERR1992262	Illumina HiSeq 2500	93	Human	2008	Human	t034	Remainder	Remainder	V	0	0	0	0	0	0	0	0	0	0	0	0	0	1	0	0	1	0	0	0	0	0	0	0	0	0	0	0	0	0	0	1	0	0	1	0	1	1
SSI_122935	PRJEB25608	ERR1992263	Illumina HiSeq 2500	93	Human	2008	Human	t034	Remainder	Remainder	V	0	0	0	0	0	0	0	0	1	1	0	0	0	1	0	0	1	0	0	0	0	0	0	0	0	0	0	0	0	0	0	1	1	0	1	0	1	1
SSI_122983	PRJEB25608	ERR1992264	Illumina HiSeq 2500	93	Human	2008	Human	t034	Remainder	Remainder	V	0	0	0	0	0	0	0	0	1	1	1	0	1	0	0	0	0	0	0	0	0	0	0	0	0	0	0	0	0	0	0	1	0	0	1	0	1	1
SSI_122987	PRJEB25608	ERR1992265	Illumina HiSeq 2500	101	Human	2008	Human	t034	L1	L1-L3	V	1	0	1	1	0	0	0	0	1	1	1	0	1	1	0	0	1	0	0	0	0	1	0	1	0	0	0	0	0	0	0	1	1	0	1	0	1	1
SSI_123193	PRJEB25608	ERR1992266	Illumina HiSeq 2500	101	Human	2008	Human	t034	L1	L1-L3	V	1	0	1	1	0	0	0	0	1	1	1	0	1	1	0	0	1	0	0	0	0	1	0	1	0	0	0	0	0	0	0	1	1	0	1	0	1	1
SSI_123197	PRJEB25608	ERR1992267	Illumina HiSeq 2500	101	Human	2008	Human	t034	L1	L1-L3	V	1	0	1	1	0	0	0	0	1	1	1	0	1	1	0	0	1	0	0	0	0	1	0	1	0	0	0	0	0	0	0	1	1	0	1	0	1	1
SSI_123725	PRJEB25608	ERR1992269	Illumina HiSeq 2500	93	Human	2008	Human	t034	Remainder	Remainder	V	1	0	0	0	0	0	0	1	0	0	0	0	0	0	0	0	0	0	0	0	0	0	0	0	0	0	0	0	0	0	0	1	0	0	1	0	1	1
SSI_123817	PRJEB25608	ERR1992271	Illumina HiSeq 2500	93	Human	2008	Human	t034	Remainder	Remainder	V	1	0	0	0	0	1	0	1	1	1	1	0	1	1	0	0	1	0	0	0	0	0	0	0	0	0	0	0	0	0	0	1	0	0	1	0	1	1
SSI_124381	PRJEB25608	ERR1992272	Illumina HiSeq 2500	93	Human	2008	Human	t034	Remainder	Remainder	V	0	0	0	0	0	0	0	0	1	1	0	0	0	0	0	0	0	0	0	0	0	0	0	0	0	0	0	0	0	0	0	1	1	0	1	0	1	1
SSI_124457	PRJEB25608	ERR1992273	Illumina HiSeq 2500	93	Human	2008	Human	t034	Remainder	Remainder	V	0	0	0	0	0	0	0	0	1	1	0	0	0	0	0	0	0	0	0	0	0	0	0	0	0	0	0	0	0	0	0	1	1	0	1	0	1	1
SSI_125007	PRJEB25608	ERR1992276	Illumina HiSeq 2500	93	Human	2008	Human	t034	Remainder	Remainder	V	0	0	0	0	0	0	0	0	1	1	0	0	0	0	0	0	0	0	0	0	0	0	0	0	0	0	0	0	0	0	0	1	1	0	1	0	1	1
SSI_125087	PRJEB25608	ERR1992277	Illumina HiSeq 2500	93	Human	2008	Human	t034	Remainder	Remainder	V	1	0	0	0	0	0	0	1	1	1	0	0	0	0	0	0	0	0	0	0	0	0	0	0	0	0	0	0	0	0	0	1	1	0	1	0	1	1
SSI_125089	PRJEB25608	ERR1992278	Illumina HiSeq 2500	93	Human	2008	Human	t034	Remainder	Remainder	V	1	0	0	0	0	0	0	1	1	1	0	0	0	0	0	0	0	0	0	0	0	0	0	0	0	0	0	0	0	0	0	1	1	0	1	0	1	1
SSI_125091	PRJEB25608	ERR1992279	Illumina HiSeq 2500	93	Human	2008	Human	t034	Remainder	Remainder	V	0	0	0	0	0	0	0	0	1	1	0	0	0	0	0	0	0	0	0	0	0	0	0	0	0	0	0	0	0	0	0	1	1	0	1	0	1	1
SSI_125527	PRJEB25608	ERR1992280	Illumina HiSeq 2500	93	Human	2008	Human	t034	L1	L1-L3	V	0	0	0	0	0	0	0	0	0	0	0	0	0	1	0	0	1	1	0	0	1	0	0	0	0	0	0	0	0	0	0	1	1	0	1	0	1	1
SSI_125835	PRJEB25608	ERR1992281	Illumina HiSeq 2500	93	Human	2008	Human	t034	L1	L1-L3	V	1	0	0	0	0	0	0	1	0	0	0	0	0	1	0	0	1	0	0	0	0	0	0	0	0	0	0	0	0	0	0	1	0	0	1	0	1	1
SSI_125843	PRJEB25608	ERR1992282	Illumina HiSeq 2500	93	Human	2008	Human	t034	Remainder	Remainder	V	1	0	0	0	0	0	0	1	1	1	0	0	0	1	0	0	1	0	0	0	0	0	0	0	0	0	0	0	0	0	0	1	1	0	1	0	1	1
SSI_125845	PRJEB25608	ERR2437214	NextSeq 500	151	Human	2008	Human	t034	L1	L1-L3	V	1	0	1	1	1	0	0	1	1	1	1	0	1	1	0	0	1	0	0	0	0	1	0	1	0	0	1	1	0	0	0	1	1	0	1	0	1	1
SSI_125847	PRJEB25608	ERR1992284	Illumina HiSeq 2500	93	Human	2008	Human	t034	Remainder	Remainder	V	0	0	0	0	0	0	0	0	1	1	0	0	0	0	0	0	0	0	0	0	0	0	0	0	0	0	0	0	0	0	0	1	1	0	1	0	1	1
SSI_125849	PRJEB25608	ERR1992285	Illumina HiSeq 2500	93	Human	2008	Human	t034	Remainder	Remainder	V	1	0	0	0	0	0	0	1	1	1	0	0	0	0	0	0	0	0	0	0	0	0	0	0	0	0	0	0	0	0	0	1	1	0	1	0	1	1
SSI_125851	PRJEB25608	ERR1992286	Illumina HiSeq 2500	93	Human	2008	Human	t034	L3	L1-L3	V	1	0	0	0	0	0	0	1	0	0	1	0	1	1	0	0	1	0	0	0	0	0	0	0	0	0	0	0	0	0	0	1	0	0	1	0	1	1
SSI_125853	PRJEB25608	ERR1992287	Illumina HiSeq 2500	93	Human	2008	Human	t034	L3	L1-L3	V	1	0	0	0	0	0	0	1	1	1	1	0	1	0	0	0	0	0	0	0	0	0	0	0	0	0	0	0	0	0	0	1	1	0	1	0	1	1
SSI_125855	PRJEB25608	ERR1992288	Illumina HiSeq 2500	101	Human	2008	Human	t034	L1	L1-L3	V	1	0	1	1	0	0	0	0	1	1	1	0	1	0	0	0	0	0	0	0	0	1	0	1	0	0	0	0	0	0	0	1	1	0	1	0	1	1
SSI_125857	PRJEB25608	ERR1992289	Illumina HiSeq 2500	93	Human	2008	Human	t034	L1	L1-L3	V	1	0	0	0	0	0	0	1	0	0	0	0	0	1	0	0	1	0	0	0	0	1	0	1	0	0	0	0	0	0	0	1	0	0	1	0	1	1
SSI_125859	PRJEB25608	ERR1992290	Illumina MiSeq	251	Human	2008	Human	t034	L1	L1-L3	V	1	0	1	1	0	0	0	0	1	1	1	0	1	1	0	0	1	0	0	0	0	1	0	1	0	0	0	0	0	0	0	1	1	0	1	0	1	1
SSI_125861	PRJEB25608	ERR1992291	Illumina HiSeq 2500	93	Human	2008	Human	t011	L1	L1-L3	V	1	0	0	0	0	0	0	1	0	0	0	0	0	1	0	0	1	0	0	0	0	0	0	0	0	0	0	0	0	0	0	1	0	0	1	0	1	1
SSI_125865	PRJEB25608	ERR1992292	Illumina HiSeq 2500	93	Human	2008	Human	t034	L3	L1-L3	V	1	0	0	0	0	0	1	1	1	1	1	0	1	1	0	0	1	0	0	0	0	0	0	0	0	0	0	0	0	0	0	1	1	0	1	0	1	1
SSI_125871	PRJEB25608	ERR1992293	Illumina HiSeq 2500	93	Human	2008	Human	t034	L1	L1-L3	V	0	0	0	0	0	0	0	0	0	0	0	0	0	1	0	0	1	0	0	0	0	0	0	0	0	0	0	0	0	0	0	1	0	0	1	0	1	1
SSI_125873	PRJEB25608	ERR1992294	Illumina HiSeq 2500	93	Human	2008	Human	t034	Remainder	Remainder	V	1	0	0	1	1	1	0	0	1	1	1	0	1	1	0	0	1	0	0	0	0	0	0	0	0	0	0	0	0	0	0	1	1	0	1	0	1	1
SSI_125875	PRJEB25608	ERR1992295	Illumina HiSeq 2500	93	Human	2008	Human	t034	Remainder	Remainder	V	0	0	0	0	0	0	0	0	1	1	0	0	0	1	0	0	1	0	0	0	0	0	0	0	0	0	0	0	0	0	0	1	0	0	1	0	0	0
SSI_125877	PRJEB25608	ERR1992296	Illumina HiSeq 2500	93	Human	2008	Human	t034	Remainder	Remainder	IV	0	0	0	0	0	0	0	0	0	0	0	0	0	1	0	0	1	0	0	0	0	0	0	0	0	0	0	0	0	0	0	1	0	0	1	0	0	0
SSI_125879	PRJEB25608	ERR2437215	NextSeq 500	151	Human	2008	Human	t034	L3	L1-L3	V	1	0	0	0	0	0	0	1	0	0	1	0	1	1	0	0	1	0	0	0	0	0	0	0	0	0	0	0	0	0	0	1	0	0	1	0	1	1
SSI_125881	PRJEB25608	ERR1992298	Illumina HiSeq 2500	93	Human	2008	Human	t011	L2	L1-L3	V	1	0	0	0	0	0	0	1	1	1	1	0	1	1	0	1	0	0	0	0	0	0	0	0	0	0	0	0	0	0	0	1	1	0	1	0	0	0
SSI_125883	PRJEB25608	ERR1992299	Illumina HiSeq 2500	93	Human	2008	Human	t011	L2	L1-L3	V	1	1	0	0	0	0	1	1	1	1	1	0	1	1	0	1	1	0	0	0	0	0	0	0	0	0	0	0	0	0	0	1	1	0	1	0	0	0
SSI_125887	PRJEB25608	ERR1992300	Illumina HiSeq 2500	93	Human	2008	Human	t034	Remainder	Remainder	V	0	0	0	0	0	0	0	0	1	1	0	0	0	0	0	0	0	0	0	0	0	0	0	0	0	0	0	0	0	0	0	1	1	0	1	0	1	1
SSI_126031	PRJEB25608	ERR1992302	Illumina HiSeq 2500	93	Human	2008	Human	t034	Remainder	Remainder	V	0	0	0	0	0	0	0	0	1	1	0	0	0	0	0	0	0	0	0	0	0	0	0	0	0	0	0	0	0	0	0	1	1	0	1	0	1	1
SSI_126159	PRJEB25608	ERR1992303	Illumina HiSeq 2500	93	Human	2008	Human	t034	Remainder	Remainder	V	1	0	0	1	0	0	0	0	1	1	1	0	1	0	0	0	0	0	0	0	0	0	0	0	0	0	0	0	0	0	0	1	1	0	1	0	1	1
SSI_126267	PRJEB25608	ERR1992304	Illumina HiSeq 2500	101	Human	2008	Human	t034	Remainder	Remainder	V	1	0	1	1	0	0	0	1	0	0	1	0	1	0	0	0	0	0	0	0	0	0	0	0	0	0	0	0	0	0	0	1	0	0	1	0	1	1
SSI_126523	PRJEB25608	ERR1992305	Illumina HiSeq 2500	93	Human	2008	Human	t034	Remainder	Remainder	V	0	0	0	0	0	0	0	0	0	0	0	0	0	0	0	0	0	0	0	0	0	0	0	0	0	0	0	0	0	0	0	1	0	0	1	0	1	1
SSI_126545	PRJEB25608	ERR1992306	Illumina HiSeq 2500	93	Human	2008	Human	t034	Remainder	Remainder	V	1	0	0	0	0	0	0	1	1	1	0	0	0	1	0	0	1	0	0	0	0	0	0	0	0	0	0	0	0	0	0	1	0	0	1	0	1	1
SSI_126547	PRJEB25608	ERR1992307	Illumina HiSeq 2500	93	Human	2008	Human	t034	Remainder	Remainder	V	0	0	0	0	0	0	0	0	1	1	0	0	0	1	0	0	1	0	0	0	0	0	0	0	0	0	0	0	0	0	0	1	0	0	1	0	1	1
SSI_126577	PRJEB25608	ERR1992308	Illumina HiSeq 2500	93	Human	2008	Human	t034	Remainder	Remainder	V	0	0	0	0	0	0	0	0	1	1	0	0	0	1	0	0	1	0	0	0	0	0	0	0	0	0	0	0	0	0	0	1	0	0	1	0	0	0
SSI_126837	PRJEB25608	ERR1992309	Illumina HiSeq 2500	93	Human	2008	Human	t034	Remainder	Remainder	V	0	0	0	0	0	0	0	0	0	0	0	0	0	1	0	0	1	0	0	0	0	0	0	0	0	0	0	0	0	0	0	1	0	0	1	0	1	1
55-114-047	PRJEB25608	ERR1992146	Illumina MiSeq	251	Production farm	2010	Pig	t034	Remainder	Remainder	V	0	0	0	0	0	0	0	0	1	1	0	0	0	0	0	0	0	0	0	0	0	0	0	0	0	0	0	0	0	0	0	0	0	0	0	0	1	1
55-114-048	PRJEB25608	ERR1992147	Illumina MiSeq	251	Production farm	2010	Pig	t034	L3	L1-L3	V	1	0	0	0	0	0	0	1	1	1	1	0	1	0	0	0	0	0	0	0	0	0	0	0	0	0	0	0	0	0	0	1	1	0	1	0	1	1
55-114-049	PRJEB25608	ERR1992148	Illumina MiSeq	251	Production farm	2010	Pig	t034	L3	L1-L3	V	1	0	0	0	0	0	0	1	1	1	1	0	1	0	0	0	0	0	0	0	0	0	0	0	0	0	0	0	0	0	0	1	1	0	1	0	1	1
55-114-050	PRJEB25608	ERR1992149	Illumina MiSeq	251	Production farm	2010	Pig	t034	Remainder	Remainder	V	1	0	0	0	0	0	1	0	1	1	0	0	0	1	1	0	0	0	0	0	0	0	0	0	0	0	1	0	0	0	1	1	1	0	1	0	1	1
55-114-052	PRJEB25608	ERR1992150	Illumina MiSeq	251	Production farm	2010	Pig	t034	Remainder	Remainder	IV	0	0	0	0	0	0	0	0	0	0	0	0	0	0	0	0	0	0	0	0	0	0	0	0	0	0	0	0	0	0	0	1	0	0	1	0	0	0
55-114-053	PRJEB25608	ERR1992151	Illumina MiSeq	251	Production farm	2010	Pig	t034	L3	L1-L3	V	1	0	0	0	0	0	0	1	1	1	1	0	1	0	0	0	0	0	0	0	0	0	0	0	0	0	0	0	0	0	0	1	1	0	1	0	1	1
55-114-054	PRJEB25608	ERR1992152	Illumina MiSeq	251	Production farm	2010	Pig	t034	Remainder	Remainder	V	0	0	0	0	0	0	0	0	1	1	0	0	0	1	0	0	1	0	0	0	0	0	0	0	0	0	0	0	0	0	0	1	1	0	1	0	1	1
55-114-055	PRJEB25608	ERR1992153	Illumina MiSeq	251	Production farm	2010	Pig	t034	Remainder	Remainder	V	1	0	0	0	0	0	0	1	1	1	0	0	0	1	0	0	1	0	0	0	0	0	0	0	0	0	0	0	0	0	0	1	0	0	1	0	1	1
55-114-056	PRJEB25608	ERR1992154	Illumina MiSeq	251	Production farm	2010	Pig	t011	L2	L1-L3	V	1	0	0	0	0	0	0	1	1	1	1	0	1	1	0	1	0	0	0	0	0	0	0	0	0	0	0	0	0	0	0	1	1	1	1	0	1	0
55-114-057	PRJEB25608	ERR1992155	Illumina MiSeq	251	Production farm	2010	Pig	t011	L2	L1-L3	V	1	0	0	0	0	0	0	1	1	1	0	0	0	1	0	1	0	0	0	0	0	0	0	0	0	0	0	0	0	0	0	1	1	1	1	0	1	0
55-114-058	PRJEB25608	ERR1992156	Illumina MiSeq	251	Production farm	2010	Pig	t034	Remainder	Remainder	V	0	0	0	0	0	0	0	0	1	1	0	0	0	1	0	0	1	0	0	0	0	0	0	0	0	0	0	0	0	0	0	1	1	0	1	0	1	1
55-114-059	PRJEB25608	ERR1992157	Illumina MiSeq	251	Production farm	2010	Pig	t034	Remainder	Remainder	V	0	0	0	0	0	0	0	0	1	1	1	1	0	1	0	0	1	0	0	0	0	0	0	0	0	0	0	0	0	0	0	1	1	0	1	0	1	1
55-114-060	PRJEB25608	ERR1992158	Illumina MiSeq	251	Production farm	2010	Pig	t034	Remainder	Remainder	V	0	0	0	0	0	0	0	0	1	1	0	0	0	0	0	0	0	0	0	0	0	0	0	0	0	0	0	0	0	0	0	1	1	0	1	0	1	1
55-114-061	PRJEB25608	ERR1992159	Illumina MiSeq	251	Production farm	2010	Pig	t034	L1	L1-L3	V	1	0	1	1	0	0	0	0	1	1	1	0	1	1	0	0	1	0	0	0	0	1	0	1	0	0	0	0	0	0	0	1	1	0	1	0	1	1
55-114-062	PRJEB25608	ERR1992160	Illumina MiSeq	251	Production farm	2010	Pig	t034	L1	L1-L3	V	1	0	1	1	0	0	0	0	1	1	1	0	1	1	0	0	1	0	0	0	0	1	0	1	0	0	0	0	0	0	0	1	1	0	1	0	1	1
55-100-001	PRJEB25608	ERR1992377	Illumina MiSeq	251	Production farm	2014	Pig	t034	Remainder	Remainder	V	1	0	0	0	0	0	1	0	1	1	0	0	0	1	1	0	0	0	0	0	0	0	0	0	0	0	1	0	0	0	1	1	1	0	1	0	1	1
55-100-002	PRJEB25608	ERR2437216	NextSeq 500	151	Production farm	2014	Pig	t034	L1	L1-L3	V	1	0	1	1	0	0	0	0	1	1	1	0	1	1	0	0	1	0	0	0	0	1	0	1	0	0	0	0	0	0	0	1	1	0	1	0	1	1
55-100-003	PRJEB25608	ERR2437206	NextSeq 500	151	Production farm	2014	Pig	t034	L3	L1-L3	V	1	0	0	0	0	0	0	1	1	1	1	0	1	0	0	0	0	0	0	0	0	0	0	0	0	0	0	0	0	0	0	1	1	0	1	0	1	1
55-100-004	PRJEB25608	ERR1991975	Illumina MiSeq	251	Production farm	2014	Pig	t034	Remainder	Remainder	V	1	0	0	1	0	0	0	0	1	1	1	0	1	1	0	1	0	0	0	0	0	0	0	0	0	0	0	0	0	0	0	1	1	0	1	0	1	1
55-100-005	PRJEB25608	ERR1991976	Illumina MiSeq	251	Production farm	2014	Pig	t034	L1	L1-L3	V	1	0	1	1	0	0	0	0	1	1	1	0	1	0	0	0	0	0	0	0	0	1	0	1	0	0	0	0	0	0	0	1	1	0	1	0	1	1
55-100-006	PRJEB25608	ERR1991977	Illumina MiSeq	251	Production farm	2014	Pig	t034	L3	L1-L3	V	0	0	0	0	0	0	0	0	1	1	1	0	1	0	0	0	0	0	0	0	0	0	0	0	0	0	0	0	0	0	0	1	1	0	1	0	1	1
55-100-007	PRJEB25608	ERR1991978	Illumina MiSeq	251	Production farm	2014	Pig	t034	L3	L1-L3	V	0	0	0	0	0	0	0	0	1	1	1	0	1	0	0	0	0	0	0	0	0	0	0	0	0	0	0	0	0	0	0	1	1	0	1	0	1	1
55-100-008	PRJEB25608	ERR1991979	Illumina MiSeq	251	Production farm	2014	Pig	t034	L3	L1-L3	V	0	0	0	0	0	0	0	0	1	1	1	0	1	0	0	0	0	0	0	0	0	0	0	0	0	0	0	0	0	0	0	1	1	0	1	0	1	1
55-100-009	PRJEB25608	ERR1823524	Illumina MiSeq	251	Production farm	2014	Pig	t034	L3	L1-L3	V	1	0	0	0	0	0	0	1	1	1	1	0	1	0	0	0	0	0	0	0	0	0	0	0	0	0	0	0	0	0	0	1	1	0	1	0	1	1
55-100-010	PRJEB25608	ERR1991980	Illumina MiSeq	251	Production farm	2014	Pig	t034	Remainder	Remainder	V	0	0	0	0	0	0	0	0	1	1	0	0	0	1	0	0	1	0	0	0	0	0	0	0	0	0	0	0	0	0	0	1	1	0	1	0	1	1
55-100-011	PRJEB25608	ERR1991981	Illumina MiSeq	251	Production farm	2014	Pig	t8617	L1	L1-L3	V	1	0	1	1	0	0	0	0	1	1	1	0	1	0	0	0	0	0	0	0	0	1	0	1	0	0	0	0	0	0	0	1	1	0	1	0	1	1
55-100-012	PRJEB25608	ERR1991982	Illumina MiSeq	251	Production farm	2014	Pig	t034	L3	L1-L3	V	0	0	0	0	0	0	0	0	1	1	1	0	1	0	0	0	0	0	0	0	0	0	0	0	0	0	0	0	0	0	0	1	1	0	1	0	1	1
55-100-013	PRJEB25608	ERR1991983	Illumina MiSeq	251	Production farm	2014	Pig	t034	L3	L1-L3	V	0	0	0	0	0	0	0	0	1	1	1	0	1	0	0	0	0	0	0	0	0	0	0	0	0	0	0	0	0	0	0	1	1	0	1	0	1	1
55-100-014	PRJEB25608	ERR1991984	Illumina MiSeq	251	Production farm	2014	Pig	t2582	L3	L1-L3	V	0	0	0	0	0	0	0	0	1	1	1	0	1	0	0	0	0	0	0	0	0	0	0	0	0	0	0	0	0	0	0	1	1	0	1	0	1	1
55-100-015	PRJEB25608	ERR1991985	Illumina MiSeq	251	Production farm	2014	Pig	t011	L2	L1-L3	V	0	0	0	0	0	0	0	0	1	1	0	0	0	1	0	1	0	0	0	0	0	0	0	0	0	0	0	0	0	0	0	1	1	0	1	0	0	0
55-100-016	PRJEB25608	ERR1823525	Illumina MiSeq	251	Production farm	2014	Pig	t011	L2	L1-L3	V	1	0	0	0	0	0	0	1	1	1	1	0	1	1	0	1	0	0	0	0	0	0	0	0	0	0	0	0	0	0	0	1	1	0	1	0	0	0
55-100-017	PRJEB25608	ERR1991986	Illumina MiSeq	251	Production farm	2014	Pig	t034	L3	L1-L3	V	1	0	0	0	0	0	0	1	1	1	1	0	1	0	0	0	0	0	0	0	0	0	0	0	0	0	0	0	0	0	0	1	1	0	1	0	1	1
55-100-018	PRJEB25608	ERR1991987	Illumina MiSeq	251	Production farm	2014	Pig	t011	L3	L1-L3	V	0	0	0	0	0	0	0	0	1	1	1	0	1	0	0	0	0	0	0	0	0	0	0	0	0	0	0	0	0	0	0	1	1	0	1	0	1	1
55-100-019	PRJEB25608	ERR1991988	Illumina MiSeq	251	Production farm	2014	Pig	t034	L3	L1-L3	V	1	0	0	0	0	0	0	1	1	1	1	0	1	1	0	0	1	0	0	0	0	0	0	0	0	0	0	0	0	0	0	1	1	0	1	0	1	1
55-100-020	PRJEB25608	ERR1991989	Illumina MiSeq	251	Production farm	2014	Pig	t034	Remainder	Remainder	V	1	0	0	0	0	0	0	1	1	1	0	0	0	0	0	0	0	0	0	0	0	0	0	0	0	0	0	0	0	0	0	1	1	0	1	0	1	1
55-100-021	PRJEB25608	ERR1991990	Illumina MiSeq	251	Production farm	2014	Pig	t034	L3	L1-L3	V	0	0	0	0	0	0	0	0	1	1	1	0	1	0	0	0	0	0	0	0	0	0	0	0	0	0	0	0	0	0	0	1	1	0	1	0	1	1
55-100-022	PRJEB25608	ERR1991991	Illumina MiSeq	251	Production farm	2014	Pig	t011	L2	L1-L3	V	1	0	0	0	0	0	0	1	1	1	1	0	1	1	0	1	0	0	0	0	0	0	0	0	0	0	0	0	0	0	0	1	1	0	1	0	0	0
55-100-023	PRJEB25608	ERR1991992	Illumina MiSeq	251	Production farm	2014	Pig	t034	Remainder	Remainder	V	1	0	0	1	1	1	0	0	1	1	1	0	1	0	0	0	0	0	0	0	0	0	0	0	0	0	0	0	0	0	0	1	1	0	1	0	1	1
55-100-024	PRJEB25608	ERR1991993	Illumina MiSeq	251	Production farm	2014	Pig	t034	Remainder	Remainder	V	1	0	0	1	1	1	0	0	1	1	1	0	1	0	0	0	0	0	0	0	0	0	0	0	0	0	0	0	0	0	0	1	1	0	1	0	1	1
55-100-025	PRJEB25608	ERR1991994	Illumina MiSeq	251	Production farm	2014	Pig	t034	Remainder	Remainder	V	0	0	0	0	0	0	0	0	1	1	0	0	0	0	0	0	0	0	0	0	0	0	0	0	0	0	0	0	0	0	0	1	1	0	1	0	1	1
55-100-026	PRJEB25608	ERR1823526	Illumina MiSeq	251	Production farm	2014	Pig	t011	L2	L1-L3	V	0	0	0	0	0	0	0	0	1	1	1	0	1	0	0	0	0	0	0	0	0	0	0	0	0	0	0	0	0	0	0	1	1	0	1	0	1	1
55-100-027	PRJEB25608	ERR1991995	Illumina MiSeq	251	Production farm	2014	Pig	t034	L3	L1-L3	V	0	0	0	0	0	0	0	0	1	1	1	0	1	0	0	0	0	0	0	0	0	0	0	0	0	0	0	0	0	0	0	1	1	0	1	0	1	1
55-100-028	PRJEB25608	ERR1991996	Illumina MiSeq	251	Production farm	2014	Pig	t034	L3	L1-L3	V	1	0	0	0	0	0	0	1	1	1	1	0	1	0	0	0	0	0	0	0	0	0	0	0	0	0	0	0	0	0	0	1	1	0	1	0	1	1
55-100-029	PRJEB25608	ERR1991997	Illumina MiSeq	251	Production farm	2014	Pig	t034	L3	L1-L3	V	0	0	0	0	0	0	0	0	1	1	1	0	1	0	0	0	0	0	0	0	0	0	0	0	0	0	0	0	0	0	0	1	1	0	1	0	1	1
55-100-030	PRJEB25608	ERR1991998	Illumina MiSeq	251	Production farm	2014	Pig	t034	L3	L1-L3	V	1	0	0	0	0	0	0	1	1	1	1	0	1	0	0	0	0	0	0	0	0	0	0	0	0	0	0	0	0	0	0	1	1	0	1	0	1	1
55-100-031	PRJEB25608	ERR1991999	Illumina MiSeq	251	Production farm	2014	Pig	t034	L3	L1-L3	V	1	0	0	0	0	0	0	1	1	1	1	0	1	0	0	0	0	0	0	0	0	0	0	0	0	0	0	0	0	0	0	1	1	0	1	0	1	1
55-100-032	PRJEB25608	ERR1992000	Illumina MiSeq	251	Production farm	2014	Pig	t034	L3	L1-L3	V	0	0	0	0	0	0	0	0	1	1	1	0	1	0	0	0	0	0	0	0	0	0	0	0	0	0	0	0	0	0	0	1	1	0	1	0	1	1
55-100-033	PRJEB25608	ERR1992001	Illumina MiSeq	251	Production farm	2014	Pig	t108	L2	L1-L3	V	1	0	1	0	0	0	0	0	1	1	0	0	0	1	0	1	0	0	0	0	0	0	0	0	0	0	0	0	0	0	0	1	1	1	1	0	1	0
55-100-034	PRJEB25608	ERR1992002	Illumina MiSeq	251	Production farm	2014	Pig	t034	L3	L1-L3	V	0	0	0	0	0	0	0	0	1	1	1	0	1	0	0	0	0	0	0	0	0	0	0	0	0	0	0	0	0	0	0	1	1	0	1	0	1	1
55-100-035	PRJEB25608	ERR1992003	Illumina MiSeq	251	Production farm	2014	Pig	t034	L3	L1-L3	V	1	0	0	0	0	0	0	1	1	1	1	0	1	0	0	0	0	0	0	0	0	0	0	0	0	0	0	0	0	0	0	1	0	0	1	0	1	1
55-100-036	PRJEB25608	ERR1992004	Illumina MiSeq	251	Production farm	2014	Pig	t034	L3	L1-L3	V	1	0	0	0	0	0	0	1	1	1	1	0	1	1	0	0	1	0	0	0	0	0	0	0	0	0	0	0	0	0	0	1	1	0	1	0	1	1
55-100-037	PRJEB25608	ERR1992005	Illumina MiSeq	251	Production farm	2014	Pig	t034	L2	L1-L3	V	0	0	0	0	0	0	0	0	1	1	1	0	1	1	0	1	0	0	0	0	0	0	0	0	0	0	0	0	0	0	0	1	1	0	1	0	0	0
55-100-038	PRJEB25608	ERR1992006	Illumina MiSeq	251	Production farm	2014	Pig	t034	L1	L1-L3	V	1	0	1	1	0	0	0	0	1	1	1	0	1	1	0	0	1	0	0	0	0	1	0	1	0	0	0	0	0	0	0	1	1	0	1	0	1	1
55-100-039	PRJEB25608	ERR1992007	Illumina MiSeq	251	Production farm	2014	Pig	t1255	L1	L1-L3	V	1	0	1	1	0	0	0	0	1	1	1	0	1	1	0	0	1	0	0	0	0	0	0	0	0	0	0	0	0	0	0	1	1	0	1	0	1	1
55-100-040	PRJEB25608	ERR1992008	Illumina MiSeq	251	Production farm	2014	Pig	t034	L3	L1-L3	V	0	0	0	0	0	0	0	0	1	1	1	0	1	0	0	0	0	0	0	0	0	0	0	0	0	0	0	0	0	0	0	1	1	0	1	0	1	1
55-100-041	PRJEB25608	ERR1992009	Illumina MiSeq	251	Production farm	2014	Pig	t011	L2	L1-L3	V	0	0	0	0	0	0	0	0	1	1	1	0	1	1	0	1	0	0	0	0	0	0	0	0	0	0	0	0	0	0	0	1	1	0	1	0	1	1
55-100-042	PRJEB25608	ERR1823527	Illumina MiSeq	251	Production farm	2014	Pig	t034	L1	L1-L3	V	1	0	1	1	0	0	0	0	1	1	1	0	1	0	0	0	0	0	0	0	0	1	0	1	0	0	0	0	0	0	0	1	1	0	1	0	1	1
55-100-043	PRJEB25608	ERR1992010	Illumina MiSeq	251	Production farm	2014	Pig	t034	L1	L1-L3	V	1	0	1	1	0	0	0	0	1	1	1	0	1	0	0	0	0	0	0	0	0	1	0	1	0	0	0	0	0	0	0	1	1	0	1	0	1	1
55-100-044	PRJEB25608	ERR1992011	Illumina MiSeq	251	Production farm	2014	Pig	t011	L2	L1-L3	V	1	0	0	0	0	0	0	1	1	1	1	0	1	0	0	0	0	0	0	0	0	0	0	0	0	0	0	0	0	0	0	1	1	0	1	0	1	1
55-100-045	PRJEB25608	ERR1992012	Illumina MiSeq	251	Production farm	2014	Pig	t034	L1	L1-L3	V	1	0	1	1	0	0	0	0	1	1	1	0	1	0	0	0	0	0	0	0	0	1	0	1	0	0	0	0	0	0	0	1	1	0	1	0	1	1
55-100-046	PRJEB25608	ERR1992013	Illumina MiSeq	251	Production farm	2014	Pig	t034	L1	L1-L3	V	1	0	0	0	0	0	0	1	1	1	0	0	0	0	0	0	0	0	0	0	0	1	0	1	0	0	0	0	0	0	0	1	1	0	1	0	1	1
55-100-047	PRJEB25608	ERR1992014	Illumina MiSeq	251	Production farm	2014	Pig	t011	L2	L1-L3	V	0	0	0	0	0	0	0	0	1	1	1	0	1	1	0	1	0	0	0	0	0	0	0	0	0	0	0	0	0	0	0	1	1	0	1	0	1	1
55-100-048	PRJEB25608	ERR1992015	Illumina MiSeq	251	Production farm	2014	Pig	t034	L1	L1-L3	V	1	0	1	1	0	0	0	0	1	1	1	0	1	0	0	0	0	0	0	0	0	1	0	1	0	0	0	0	0	0	0	1	1	0	1	0	1	1
55-100-049	PRJEB25608	ERR1992016	Illumina MiSeq	251	Production farm	2014	Pig	t034	L3	L1-L3	V	1	0	0	0	0	0	0	1	1	1	1	0	1	0	0	0	0	0	0	0	0	0	0	0	0	0	0	0	0	0	0	1	1	0	1	0	1	1
55-100-050	PRJEB25608	ERR1992017	Illumina MiSeq	251	Production farm	2014	Pig	t034	L1	L1-L3	V	1	0	1	1	1	0	0	1	1	1	1	0	1	1	0	0	1	0	0	0	0	1	0	1	0	0	0	0	0	0	0	1	1	0	1	0	1	1
55-100-051	PRJEB25608	ERR1992018	Illumina MiSeq	251	Production farm	2014	Pig	t011	L2	L1-L3	V	0	0	0	0	0	0	0	0	1	1	0	0	0	0	0	0	0	0	0	0	0	0	0	0	0	0	0	0	0	0	0	1	1	0	1	0	0	0
55-100-052	PRJEB25608	ERR1992019	Illumina MiSeq	251	Production farm	2014	Pig	t034	L3	L1-L3	V	0	0	0	0	0	0	0	0	1	1	1	0	1	0	0	0	0	0	0	0	0	0	0	0	0	0	0	0	0	0	0	1	1	0	0	0	1	1
55-100-053	PRJEB25608	ERR1992020	Illumina MiSeq	251	Production farm	2014	Pig	t034	L1	L1-L3	V	1	0	1	1	0	0	0	0	1	1	1	0	1	0	0	0	0	0	0	0	0	1	0	1	0	0	0	0	0	0	0	1	1	0	1	0	1	1
55-100-054	PRJEB25608	ERR1992021	Illumina MiSeq	251	Production farm	2014	Pig	t034	L1	L1-L3	V	1	0	1	1	0	0	0	0	1	1	1	0	1	0	0	0	0	0	0	0	0	1	0	1	0	0	0	0	0	0	0	1	1	0	1	0	1	1
55-100-055	PRJEB25608	ERR1992022	Illumina MiSeq	251	Production farm	2014	Pig	t011	L2	L1-L3	V	0	0	0	0	0	0	0	0	1	1	1	0	1	1	0	1	0	0	0	0	0	0	0	0	0	0	0	0	0	0	0	1	1	0	1	0	0	0
55-100-056	PRJEB25608	ERR1823528	Illumina MiSeq	251	Production farm	2014	Pig	t011	L2	L1-L3	V	0	0	0	0	0	0	0	0	1	1	1	0	1	1	0	1	0	0	0	0	0	0	0	0	0	0	0	0	0	0	0	1	1	0	1	0	0	0
55-100-057	PRJEB25608	ERR1992023	Illumina MiSeq	251	Production farm	2014	Pig	t034	L3	L1-L3	V	1	0	0	0	0	0	0	1	1	1	1	0	1	0	0	0	0	0	0	0	0	0	0	0	0	0	0	0	0	0	0	1	1	0	1	0	1	1
55-100-058	PRJEB25608	ERR1992024	Illumina MiSeq	251	Production farm	2014	Pig	t034	L3	L1-L3	V	0	0	0	0	0	0	0	0	1	1	1	0	1	0	0	0	0	0	0	0	0	0	0	0	0	0	0	0	0	0	0	1	1	0	1	0	1	1
55-100-059	PRJEB25608	ERR1992025	Illumina MiSeq	251	Production farm	2014	Pig	t571	L3	L1-L3	V	0	0	0	0	0	0	0	0	1	1	1	0	1	1	0	0	1	0	0	0	0	0	0	0	0	0	0	0	0	0	0	1	1	0	1	0	1	1
55-100-060	PRJEB25608	ERR1992026	Illumina MiSeq	251	Production farm	2014	Pig	t034	L3	L1-L3	V	1	0	0	0	0	0	0	1	1	1	1	0	1	0	0	0	0	0	0	0	0	0	0	0	0	0	0	0	0	0	0	1	1	0	1	0	1	1
55-100-061	PRJEB25608	ERR1992027	Illumina MiSeq	251	Production farm	2014	Pig	t034	L3	L1-L3	V	1	0	0	0	0	0	0	1	1	1	1	0	1	0	0	0	0	0	0	0	0	0	0	0	0	0	0	0	0	0	0	1	1	0	1	0	1	1
55-100-062	PRJEB25608	ERR1992028	Illumina MiSeq	251	Production farm	2014	Pig	t034	L3	L1-L3	V	0	0	0	0	0	0	0	0	1	1	1	0	1	0	0	0	0	0	0	0	0	0	0	0	0	0	0	0	0	0	0	1	1	0	1	0	1	1
55-100-063	PRJEB25608	ERR1992029	Illumina MiSeq	251	Production farm	2014	Pig	t034	L1	L1-L3	V	1	0	1	1	0	0	0	0	1	1	1	0	1	0	0	0	0	0	0	0	0	1	0	1	0	0	0	0	0	0	0	1	1	0	1	0	1	1
55-100-064	PRJEB25608	ERR1992030	Illumina MiSeq	251	Production farm	2014	Pig	t034	L3	L1-L3	V	1	0	1	0	0	0	0	1	1	1	1	0	1	1	0	1	1	0	0	0	0	0	0	0	0	0	0	0	0	0	0	1	1	0	1	0	1	1
55-100-065	PRJEB25608	ERR1992031	Illumina MiSeq	251	Production farm	2014	Pig	t034	L1	L1-L3	V	1	0	0	0	0	0	0	1	1	1	1	0	1	0	0	0	0	0	0	0	0	1	0	1	0	0	0	0	0	0	0	1	1	0	1	0	1	1
55-100-066	PRJEB25608	ERR1992032	Illumina MiSeq	251	Production farm	2014	Pig	t034	L3	L1-L3	V	0	0	0	0	0	0	0	0	1	1	1	0	1	0	0	0	0	0	0	0	0	0	0	0	0	0	0	0	0	0	0	1	1	0	1	0	1	1
55-100-067	PRJEB25608	ERR1823529	Illumina MiSeq	251	Production farm	2014	Pig	t011	L3	L1-L3	V	0	0	0	0	0	0	0	0	1	1	1	0	1	1	0	1	0	0	0	0	0	0	0	0	0	0	0	0	0	0	0	1	1	0	1	0	1	1
55-100-068	PRJEB25608	ERR1992033	Illumina MiSeq	251	Production farm	2014	Pig	t034	Remainder	Remainder	V	1	0	0	0	0	0	1	1	1	1	0	0	0	1	1	0	1	0	0	0	0	0	0	0	0	0	1	0	0	0	1	1	1	0	1	0	1	1
55-100-069	PRJEB25608	ERR1992034	Illumina MiSeq	251	Production farm	2014	Pig	t034	L3	L1-L3	V	1	0	0	0	0	0	0	1	1	1	1	0	1	0	0	0	0	0	0	0	0	0	0	0	0	0	0	0	0	0	0	1	1	0	1	0	1	1
55-100-070	PRJEB25608	ERR1992035	Illumina MiSeq	251	Production farm	2014	Pig	t034	L1	L1-L3	V	1	0	1	1	0	0	0	0	1	1	1	0	1	0	0	0	0	0	0	0	0	1	0	1	0	0	0	0	0	0	0	1	1	0	1	0	1	1
55-100-071	PRJEB25608	ERR1992036	Illumina MiSeq	251	Production farm	2014	Pig	t011	L2	L1-L3	V	0	0	0	0	0	0	0	0	1	1	1	0	1	0	0	0	0	0	0	0	0	0	0	0	0	0	0	0	0	0	0	1	1	0	1	0	0	0
55-100-072	PRJEB25608	ERR1992037	Illumina MiSeq	251	Production farm	2014	Pig	t034	L3	L1-L3	V	0	0	0	0	0	0	0	0	1	1	1	0	1	0	0	0	0	0	0	0	0	0	0	0	0	0	0	0	0	0	0	1	1	0	1	0	1	1
55-100-073	PRJEB25608	ERR1823530	Illumina MiSeq	251	Production farm	2014	Pig	t034	L1	L1-L3	V	1	0	1	1	0	0	0	0	1	1	1	0	1	0	0	0	0	0	0	0	0	1	0	1	0	0	0	0	0	0	0	1	1	0	1	0	1	1
55-100-075	PRJEB25608	ERR1992038	Illumina MiSeq	251	Production farm	2014	Pig	t034	L3	L1-L3	V	0	0	0	0	0	0	0	0	1	1	1	0	1	0	0	0	0	0	0	0	0	0	0	0	0	0	0	0	0	0	0	1	1	0	1	0	1	1
55-100-076	PRJEB25608	ERR1992039	Illumina MiSeq	251	Production farm	2014	Pig	t034	L3	L1-L3	V	0	0	0	0	0	0	0	0	1	1	1	0	1	0	0	0	0	0	0	0	0	0	0	0	0	0	0	0	0	0	0	1	1	0	1	0	1	1
55-100-077	PRJEB25608	ERR1992040	Illumina MiSeq	251	Production farm	2014	Pig	t034	L2	L1-L3	V	0	0	0	0	0	0	0	0	1	1	1	0	1	1	0	1	0	0	0	0	0	0	0	0	0	0	0	0	0	0	0	1	1	0	1	0	0	0
55-100-078	PRJEB25608	ERR1992041	Illumina MiSeq	251	Production farm	2014	Pig	t011	L3	L1-L3	V	1	0	0	0	0	0	0	1	1	1	1	0	1	1	0	0	1	0	0	0	0	0	0	0	0	0	0	0	0	0	0	1	1	0	1	0	1	1
55-100-079	PRJEB25608	ERR1823531	Illumina MiSeq	251	Production farm	2014	Pig	t034	L3	L1-L3	V	1	0	0	0	0	0	0	1	1	1	1	0	1	0	0	0	0	0	0	0	0	0	0	0	0	0	0	0	0	0	0	1	1	0	0	0	1	1
55-100-080	PRJEB25608	ERR1823532	Illumina MiSeq	251	Production farm	2014	Pig	t034	L2	L1-L3	V	0	0	0	0	0	0	0	0	1	1	1	0	1	1	0	1	0	0	0	0	0	0	0	0	0	0	0	0	0	0	0	1	1	0	1	0	0	0
55-100-081	PRJEB25608	ERR1823533	Illumina MiSeq	251	Production farm	2014	Pig	t011	L1	L1-L3	V	1	0	1	1	0	0	0	0	1	1	1	0	1	0	0	0	0	0	0	0	0	1	0	1	0	0	0	0	0	0	0	1	1	0	1	0	1	1
55-100-082	PRJEB25608	ERR2437207	NextSeq 500	151	Production farm	2014	Pig	t034	L1	L1-L3	V	1	0	1	1	0	0	0	0	1	1	1	0	1	0	0	0	0	0	0	0	0	1	0	1	0	0	0	0	0	0	0	1	1	0	1	0	1	1
55-100-083	PRJEB25608	ERR1992043	Illumina MiSeq	251	Production farm	2014	Pig	t034	L3	L1-L3	V	1	0	0	0	0	0	0	1	1	1	1	0	1	0	0	0	0	0	0	0	0	0	0	0	0	0	0	0	0	0	0	1	1	0	1	0	1	1
55-100-084	PRJEB25608	ERR2437208	NextSeq 500	151	Production farm	2014	Pig	t034	L3	L1-L3	V	1	0	0	0	0	0	0	1	1	1	1	0	1	1	0	1	0	0	0	0	0	0	0	0	0	0	0	0	0	0	0	1	1	0	1	0	1	1
55-100-086	PRJEB25608	ERR1992045	Illumina MiSeq	251	Production farm	2014	Pig	t011	L2	L1-L3	V	1	0	0	0	0	0	0	1	1	1	1	0	1	0	0	0	0	0	0	0	0	0	0	0	0	0	0	0	0	0	0	1	1	0	1	0	0	0
55-100-087	PRJEB25608	ERR2437209	NextSeq 500	151	Production farm	2014	Pig	t034	L1	L1-L3	V	1	0	1	1	0	0	0	0	1	1	1	0	1	0	0	0	0	0	0	0	0	1	0	1	0	0	0	0	0	0	0	1	1	0	1	0	1	1
55-100-088	PRJEB25608	ERR1992046	Illumina MiSeq	251	Production farm	2014	Pig	t034	L3	L1-L3	V	0	0	0	0	0	0	0	0	1	1	1	0	1	0	0	0	0	0	0	0	0	0	0	0	0	0	0	0	0	0	0	1	1	0	1	0	1	1
55-100-089	PRJEB25608	ERR2437210	NextSeq 500	151	Production farm	2014	Pig	t011	L2	L1-L3	V	1	0	1	0	0	0	0	1	1	1	1	0	1	1	0	1	1	0	0	0	0	0	0	0	0	0	0	0	0	0	0	1	1	1	1	0	1	0
55-100-090	PRJEB25608	ERR1992048	Illumina MiSeq	251	Production farm	2014	Pig	t034	L3	L1-L3	V	1	0	0	0	0	0	0	1	1	1	1	0	1	0	0	0	0	0	0	0	0	0	0	0	0	0	0	0	0	0	0	1	1	0	1	0	1	1
55-100-091	PRJEB25608	ERR1992049	Illumina MiSeq	251	Production farm	2014	Pig	t034	L3	L1-L3	V	0	0	0	0	0	0	0	0	1	1	1	0	1	1	0	0	1	0	0	0	0	0	0	0	0	0	0	0	0	0	0	1	1	0	1	0	1	1
55-100-092	PRJEB25608	ERR2437211	NextSeq 500	151	Production farm	2014	Pig	t034	Remainder	Remainder	V	0	0	0	0	0	0	0	0	1	1	0	0	0	1	0	0	1	0	0	0	0	0	0	0	0	0	0	0	0	0	0	1	1	0	1	0	1	1
55-100-093	PRJEB25608	ERR2437212	NextSeq 500	151	Production farm	2014	Pig	t034	L3	L1-L3	V	1	0	0	0	0	0	0	1	1	1	1	0	1	0	0	0	0	0	0	0	0	0	0	0	0	0	0	0	0	0	0	1	1	0	0	0	1	1
55-100-094	PRJEB25608	ERR2437213	NextSeq 500	151	Production farm	2014	Pig	t034	L3	L1-L3	V	1	0	0	0	0	0	0	1	1	1	1	0	1	1	0	0	1	0	0	0	0	0	0	0	0	0	0	0	0	0	0	1	1	0	1	0	1	1
55-100-095	PRJEB25608	ERR1992053	Illumina MiSeq	251	Production farm	2014	Pig	t034	L3	L1-L3	V	1	0	0	0	0	0	0	1	1	1	1	0	1	0	0	0	0	0	0	0	0	0	0	0	0	0	0	0	0	0	0	1	1	0	1	0	1	1
55-100-096	PRJEB25608	ERR1823535	Illumina MiSeq	251	Production farm	2014	Pig	t034	L1	L1-L3	V	1	0	1	1	0	0	0	0	1	1	1	0	1	0	0	0	0	0	0	0	0	1	0	1	0	0	0	0	0	0	0	1	1	0	1	0	1	1
55-100-097	PRJEB25608	ERR1992054	Illumina MiSeq	251	Production farm	2014	Pig	t16691	Remainder	Remainder	V	1	0	0	0	0	0	0	1	0	0	1	0	1	0	0	0	0	0	0	0	0	0	0	0	0	0	0	0	0	0	0	1	0	0	1	0	1	1
55-100-098	PRJEB25608	ERR1992055	Illumina MiSeq	251	Production farm	2014	Pig	t034	L1	L1-L3	V	1	0	1	1	0	0	0	0	1	1	1	0	1	0	0	0	0	0	0	0	0	1	0	1	0	0	0	0	0	0	0	1	1	0	1	0	1	1
55-100-099	PRJEB25608	ERR1992056	Illumina MiSeq	251	Production farm	2014	Pig	t034	L3	L1-L3	V	0	0	0	0	0	0	0	0	1	1	1	0	1	0	0	0	0	0	0	0	0	0	0	0	0	0	0	0	0	0	0	1	1	0	1	0	1	1
55-100-100	PRJEB25608	ERR1992057	Illumina MiSeq	251	Production farm	2014	Pig	t034	L3	L1-L3	V	1	0	0	0	0	0	0	1	1	1	1	0	1	0	0	0	0	1	1	1	0	0	0	0	0	0	0	0	0	0	0	1	1	0	1	0	1	1
55-100-101	PRJEB25608	ERR1992058	Illumina MiSeq	251	Production farm	2014	Pig	t034	Remainder	Remainder	V	1	0	0	0	0	0	0	1	1	1	0	0	0	0	0	0	0	0	0	0	0	0	0	0	0	0	0	0	0	0	0	1	1	0	1	0	1	1
55-100-102	PRJEB25608	ERR1992059	Illumina MiSeq	251	Production farm	2014	Pig	t034	L3	L1-L3	V	0	0	0	0	0	0	0	0	1	1	1	0	1	0	0	0	0	0	0	0	0	0	0	0	0	0	0	0	0	0	0	1	1	0	1	0	1	1
55-100-103	PRJEB25608	ERR1992060	Illumina MiSeq	251	Production farm	2014	Pig	t034	L3	L1-L3	V	1	0	0	0	0	0	0	1	1	1	1	0	1	0	0	0	0	0	0	0	0	0	0	0	0	0	0	0	0	0	0	1	1	0	1	0	1	1
55-100-104	PRJEB25608	ERR1992061	Illumina MiSeq	251	Production farm	2014	Pig	t034	L3	L1-L3	V	1	0	0	0	0	0	0	1	1	1	1	0	1	0	0	0	0	0	0	0	0	0	0	0	0	0	0	0	0	0	0	1	1	0	1	0	1	1
55-100-105	PRJEB25608	ERR1992062	Illumina MiSeq	251	Production farm	2014	Pig	t034	Remainder	Remainder	V	1	0	0	0	0	0	0	1	1	1	0	0	0	1	0	0	1	0	0	0	0	0	0	0	0	0	0	0	0	0	0	1	1	0	1	0	1	1
55-100-106	PRJEB25608	ERR1992063	Illumina MiSeq	251	Production farm	2014	Pig	t034	L3	L1-L3	V	1	0	0	0	0	0	0	1	1	1	1	0	1	0	0	0	0	0	0	0	0	0	0	0	0	0	0	0	0	0	0	1	1	0	1	0	1	1
55-100-107	PRJEB25608	ERR1992064	Illumina MiSeq	251	Production farm	2014	Pig	t034	Remainder	Remainder	V	1	0	0	0	0	0	0	1	1	1	0	0	0	0	0	0	0	0	0	0	0	0	0	0	0	0	0	0	0	0	0	1	1	0	1	0	1	1
55-100-108	PRJEB25608	ERR1992065	Illumina MiSeq	251	Production farm	2014	Pig	t034	Remainder	Remainder	V	1	0	0	1	1	1	0	0	1	1	1	0	1	1	0	0	1	0	0	0	0	0	0	0	0	0	0	0	0	0	0	1	1	0	1	0	1	1
55-100-109	PRJEB25608	ERR1992066	Illumina MiSeq	251	Production farm	2014	Pig	t034	L3	L1-L3	V	0	0	0	0	0	0	0	0	1	1	1	0	1	0	0	0	0	0	0	0	0	0	0	0	0	0	0	0	0	0	0	1	1	0	1	0	1	1
55-100-110	PRJEB25608	ERR1992067	Illumina MiSeq	251	Production farm	2014	Pig	t034	L3	L1-L3	V	0	0	0	0	0	0	0	0	1	1	1	0	1	0	0	0	0	0	0	0	0	0	0	0	0	0	0	0	0	0	0	1	1	0	1	0	1	1
55-100-111	PRJEB25608	ERR1992068	Illumina MiSeq	251	Production farm	2014	Pig	t034	Remainder	Remainder	V	0	0	0	0	0	0	0	0	1	1	0	0	0	1	0	0	1	0	0	0	0	0	0	0	0	0	0	0	0	0	0	1	1	0	1	0	1	1
55-100-112	PRJEB25608	ERR1992069	Illumina MiSeq	251	Production farm	2014	Pig	t034	Remainder	Remainder	V	0	0	0	0	0	0	0	0	1	1	0	0	0	1	0	0	1	1	0	0	1	0	0	0	0	0	0	0	0	0	0	1	1	0	1	0	1	1
55-100-113	PRJEB25608	ERR1992070	Illumina MiSeq	251	Production farm	2014	Pig	t011	L2	L1-L3	V	1	0	1	0	0	0	0	1	1	1	0	0	0	1	0	1	1	0	0	0	0	0	0	0	0	0	0	0	0	0	0	1	1	1	1	0	1	0
55-100-114	PRJEB25608	ERR1992071	Illumina MiSeq	251	Production farm	2014	Pig	t034	L3	L1-L3	V	0	0	0	0	0	0	0	0	1	1	1	0	1	0	0	0	0	0	0	0	0	0	0	0	0	0	0	0	0	0	0	1	1	0	1	0	1	1
55-100-115	PRJEB25608	ERR1992072	Illumina MiSeq	251	Production farm	2014	Pig	t011	L2	L1-L3	V	0	0	0	0	0	0	0	0	1	1	1	0	1	1	0	1	0	0	0	0	0	0	0	0	0	0	0	0	0	0	0	1	1	0	1	0	0	0
55-100-116	PRJEB25608	ERR1992073	Illumina MiSeq	251	Production farm	2014	Pig	t034	L3	L1-L3	V	1	0	0	0	0	0	0	1	1	1	1	0	1	1	0	0	1	0	0	0	0	0	0	0	0	0	0	0	0	0	0	1	1	0	1	0	1	1
55-100-117	PRJEB25608	ERR1992074	Illumina MiSeq	251	Production farm	2014	Pig	t034	L1	L1-L3	V	1	0	1	1	0	0	0	0	1	1	1	0	1	0	0	0	0	0	0	0	0	1	0	1	0	0	0	0	0	0	0	1	1	0	1	0	1	1
55-100-118	PRJEB25608	ERR1992075	Illumina MiSeq	251	Production farm	2014	Pig	t034	L3	L1-L3	V	1	0	0	0	0	0	0	1	1	1	1	0	1	0	0	0	0	0	0	0	0	0	0	0	0	0	0	0	0	0	0	1	1	0	1	0	1	1
55-100-119	PRJEB25608	ERR1992076	Illumina MiSeq	251	Production farm	2014	Pig	t034	L3	L1-L3	V	1	0	0	0	0	0	0	1	1	1	1	0	1	0	0	0	0	0	0	0	0	0	0	0	0	0	0	0	0	0	0	1	1	0	1	0	1	1
55-100-120	PRJEB25608	ERR1992077	Illumina MiSeq	251	Production farm	2014	Pig	t034	L1	L1-L3	V	0	0	0	0	0	0	0	0	1	1	0	0	0	0	0	0	0	0	0	0	0	1	1	0	0	0	0	0	0	0	0	1	1	0	1	0	1	1
55-100-121	PRJEB25608	ERR1992078	Illumina MiSeq	251	Production farm	2014	Pig	t034	L3	L1-L3	V	1	0	0	0	0	0	0	1	1	1	1	0	1	0	0	0	0	0	0	0	0	0	0	0	0	0	0	0	0	0	0	1	1	0	1	0	1	1
55-100-122	PRJEB25608	ERR1992079	Illumina MiSeq	251	Production farm	2014	Pig	t011	L2	L1-L3	V	0	0	0	0	0	0	0	0	1	1	1	0	1	1	0	1	0	0	0	0	0	0	0	0	0	0	0	0	0	0	0	1	1	0	1	0	0	0
55-100-123	PRJEB25608	ERR1992080	Illumina MiSeq	251	Production farm	2014	Pig	t034	Remainder	Remainder	V	1	0	0	0	0	0	0	1	1	1	0	0	0	0	0	0	0	0	0	0	0	0	0	0	0	0	0	0	0	0	0	1	1	0	1	0	1	1
55-100-124	PRJEB25608	ERR1823536	Illumina MiSeq	251	Production farm	2014	Pig	t034	L3	L1-L3	V	0	0	0	0	0	0	0	0	1	1	1	0	1	0	0	0	0	0	0	0	0	0	0	0	0	0	0	0	0	0	0	1	1	0	1	0	1	1
55-100-125	PRJEB25608	ERR1992081	Illumina MiSeq	251	Production farm	2014	Pig	t034	L3	L1-L3	V	1	0	0	0	0	0	0	1	1	1	1	0	1	1	0	0	1	0	0	0	0	0	0	0	0	0	0	0	0	0	0	1	1	0	1	0	1	1
55-100-126	PRJEB25608	ERR1992082	Illumina MiSeq	251	Production farm	2014	Pig	t011	L2	L1-L3	V	0	0	0	0	0	0	0	0	1	1	1	0	1	0	0	0	0	0	0	0	0	0	0	0	0	0	0	0	0	0	0	1	1	0	1	0	1	1
55-100-127	PRJEB25608	ERR1992083	Illumina MiSeq	251	Production farm	2014	Pig	t034	L3	L1-L3	V	0	0	0	0	0	0	0	0	1	1	1	0	1	1	0	0	1	0	0	0	0	0	0	0	0	0	0	0	0	0	0	1	1	0	1	0	1	1
55-100-128	PRJEB25608	ERR1992084	Illumina MiSeq	251	Production farm	2014	Pig	t034	L3	L1-L3	V	0	0	0	0	0	0	0	0	1	1	1	0	1	0	0	0	0	0	0	0	0	0	0	0	0	0	0	0	0	0	0	1	1	0	1	0	1	1
55-100-129	PRJEB25608	ERR1992085	Illumina MiSeq	251	Production farm	2014	Pig	t6228	L1	L1-L3	V	1	0	0	1	0	0	0	0	0	0	1	0	1	0	0	0	0	0	0	0	0	0	0	0	0	0	0	0	0	0	0	1	0	0	1	0	1	1
55-100-130	PRJEB25608	ERR1992086	Illumina MiSeq	251	Production farm	2014	Pig	t034	L3	L1-L3	V	0	0	0	0	0	0	0	0	1	1	1	0	1	0	0	0	0	0	0	0	0	0	0	0	0	0	0	0	0	0	0	1	1	0	1	0	1	1
55-100-131	PRJEB25608	ERR1992087	Illumina MiSeq	251	Production farm	2014	Pig	t034	Remainder	Remainder	V	1	0	0	0	0	0	1	1	1	1	0	0	0	1	1	0	0	0	0	0	0	0	0	0	0	0	1	0	0	0	1	1	1	0	1	0	1	1
55-100-132	PRJEB25608	ERR1823537	Illumina MiSeq	251	Production farm	2014	Pig	t011	L2	L1-L3	V	0	0	0	0	0	0	0	0	1	1	1	0	1	1	0	0	1	0	0	0	0	0	0	0	0	0	0	0	0	0	0	1	1	0	1	0	1	1
55-100-133	PRJEB25608	ERR1823538	Illumina MiSeq	251	Production farm	2014	Pig	t034	L3	L1-L3	V	0	0	0	0	0	0	0	0	1	1	1	0	1	0	0	0	0	0	0	0	0	0	0	0	0	0	0	0	0	0	0	1	1	0	1	0	1	1
55-100-134	PRJEB25608	ERR1992088	Illumina MiSeq	251	Production farm	2014	Pig	t034	Remainder	Remainder	V	0	0	0	0	0	0	0	0	1	1	0	0	0	1	0	0	1	0	0	0	0	0	0	0	0	0	0	0	0	0	0	1	1	0	1	0	1	1
55-100-135	PRJEB25608	ERR1992089	Illumina MiSeq	251	Production farm	2014	Pig	t011	L2	L1-L3	V	0	0	0	0	0	0	0	0	1	1	1	0	1	1	0	1	0	0	0	0	0	0	0	0	0	0	0	0	0	0	0	1	1	0	1	0	0	0
55-100-136	PRJEB25608	ERR1992090	Illumina MiSeq	251	Production farm	2014	Pig	t011	L2	L1-L3	V	0	0	0	0	0	0	0	0	1	1	1	0	1	1	0	1	0	0	0	0	0	0	0	0	0	0	0	0	0	0	0	1	1	0	1	0	0	0
55-100-137	PRJEB25608	ERR1823539	Illumina MiSeq	251	Production farm	2014	Pig	t034	L1	L1-L3	V	1	0	1	1	0	0	0	0	1	1	1	0	1	1	0	0	1	0	0	0	0	1	0	1	0	0	0	0	0	0	0	1	1	0	1	0	1	1
55-100-138	PRJEB25608	ERR1992091	Illumina MiSeq	251	Production farm	2014	Pig	t034	L3	L1-L3	V	1	0	0	0	0	0	0	1	1	1	1	0	1	0	0	0	0	0	0	0	0	0	0	0	0	0	0	0	0	0	0	1	1	0	1	0	1	1
55-100-139	PRJEB25608	ERR1992092	Illumina MiSeq	251	Production farm	2014	Pig	t034	L1	L1-L3	V	1	0	1	1	0	0	0	0	1	1	1	0	1	0	0	0	0	0	0	0	0	1	0	1	0	0	0	0	0	0	0	1	1	0	1	0	1	1
55-103-001	PRJEB25608	ERR1992093	Illumina HiSeq 2500	93	Breeding farm	2014	Pig	t011	L2	L1-L3	V	1	0	0	0	0	0	0	1	1	1	1	0	1	0	0	0	0	0	0	0	0	0	0	0	0	0	0	0	0	0	0	1	1	0	1	0	0	0
55-103-002	PRJEB25608	ERR1992094	Illumina HiSeq 2500	93	Breeding farm	2014	Pig	t011	L2	L1-L3	V	1	0	0	0	0	0	0	1	1	1	1	0	1	0	0	0	0	0	0	0	0	0	0	0	0	0	0	0	0	0	0	1	1	0	1	0	0	0
55-103-003	PRJEB25608	ERR1992095	Illumina HiSeq 2500	93	Breeding farm	2014	Pig	t011	L2	L1-L3	V	0	0	0	0	0	0	0	0	1	1	1	0	1	0	0	0	0	0	0	0	0	0	0	0	0	0	0	0	0	0	0	1	1	0	1	0	0	0
55-103-004	PRJEB25608	ERR1992096	Illumina HiSeq 2500	93	Breeding farm	2014	Pig	t011	L2	L1-L3	V	1	0	0	0	0	0	0	1	1	1	1	0	1	0	0	0	0	0	0	0	0	0	0	0	0	0	0	0	0	0	0	1	1	0	1	0	0	0
55-103-005	PRJEB25608	ERR1992097	Illumina HiSeq 2500	93	Breeding farm	2014	Pig	t034	L3	L1-L3	V	0	0	0	0	0	0	0	0	1	1	1	0	1	0	0	0	0	0	0	0	0	0	0	0	0	0	0	0	0	0	0	1	1	0	1	0	1	1
55-103-006	PRJEB25608	ERR1992098	Illumina HiSeq 2500	93	Breeding farm	2014	Pig	t034	L3	L1-L3	V	0	0	0	0	0	0	0	0	1	1	1	0	1	0	0	0	0	0	0	0	0	0	0	0	0	0	0	0	0	0	0	1	1	0	1	0	1	1
55-103-007	PRJEB25608	ERR1992099	Illumina HiSeq 2500	93	Breeding farm	2014	Pig	t011	L2	L1-L3	V	1	0	1	0	0	0	0	0	1	1	0	0	0	1	0	1	0	0	0	0	0	0	0	0	0	0	0	0	0	0	0	1	1	1	1	0	1	0
55-103-008	PRJEB25608	ERR1992100	Illumina HiSeq 2500	93	Breeding farm	2014	Pig	t034	L3	L1-L3	V	1	0	1	0	0	0	0	0	1	1	1	0	1	1	0	1	0	0	0	0	0	0	0	0	0	0	0	0	0	0	0	1	1	1	1	0	1	1
55-103-009	PRJEB25608	ERR1992101	Illumina HiSeq 2500	93	Breeding farm	2014	Pig	t034	L3	L1-L3	V	1	0	0	0	0	0	0	1	1	1	1	0	1	0	0	0	0	0	0	0	0	0	0	0	0	0	0	0	0	0	0	1	1	0	1	0	1	1
55-103-010	PRJEB25608	ERR1992102	Illumina HiSeq 2500	93	Breeding farm	2014	Pig	t034	L3	L1-L3	V	0	0	0	0	0	0	0	0	1	1	1	0	1	0	0	0	0	0	0	0	0	0	0	0	0	0	0	0	0	0	0	1	1	0	1	0	1	1
55-103-011	PRJEB25608	ERR1992103	Illumina HiSeq 2500	93	Breeding farm	2014	Pig	t034	L3	L1-L3	V	0	0	0	0	0	0	0	0	1	1	1	0	1	0	0	0	0	0	0	0	0	0	0	0	0	0	0	0	0	0	0	1	1	0	1	0	1	1
55-103-012	PRJEB25608	ERR1992104	Illumina HiSeq 2500	93	Breeding farm	2014	Pig	t034	L3	L1-L3	V	0	0	0	0	0	0	0	0	1	1	1	0	1	0	0	0	0	0	0	0	0	0	0	0	0	0	0	0	0	0	0	1	1	0	1	0	1	1
55-103-013	PRJEB25608	ERR1992105	Illumina HiSeq 2500	93	Breeding farm	2014	Pig	t034	L3	L1-L3	V	0	0	0	0	0	0	0	0	1	1	1	0	1	0	0	0	0	0	0	0	0	0	0	0	0	0	0	0	0	0	0	1	1	0	1	0	1	1
55-103-014	PRJEB25608	ERR1992106	Illumina HiSeq 2500	93	Breeding farm	2014	Pig	t034	L1	L1-L3	V	0	0	0	0	0	0	0	0	1	1	0	0	0	0	0	0	0	0	0	0	0	1	1	0	0	0	0	0	0	0	0	1	1	0	1	0	1	1
55-103-015	PRJEB25608	ERR1992107	Illumina HiSeq 2500	93	Breeding farm	2014	Pig	t034	L1	L1-L3	V	0	0	0	0	0	0	0	0	1	1	0	0	0	0	0	0	0	0	0	0	0	1	1	0	0	0	0	0	0	0	0	1	1	0	1	0	1	1
55-103-016	PRJEB25608	ERR1992108	Illumina HiSeq 2500	93	Breeding farm	2014	Pig	t034	L1	L1-L3	V	1	0	1	1	0	0	0	0	1	1	1	0	1	1	0	0	1	0	0	0	0	1	0	1	0	0	0	0	0	0	0	1	1	0	1	0	1	1
55-103-017	PRJEB25608	ERR1992109	Illumina HiSeq 2500	93	Breeding farm	2014	Pig	t034	L1	L1-L3	V	1	0	1	1	0	0	0	0	1	1	1	0	1	0	0	0	0	0	0	0	0	1	0	1	0	0	0	0	0	0	0	1	1	0	1	0	1	1
55-103-018	PRJEB25608	ERR1992110	Illumina HiSeq 2500	93	Breeding farm	2014	Pig	t034	L3	L1-L3	V	1	0	0	0	0	0	0	1	1	1	1	0	1	1	0	0	1	0	0	0	0	0	0	0	0	0	0	0	0	0	0	1	1	0	1	0	1	1
55-103-019	PRJEB25608	ERR1992111	Illumina HiSeq 2500	93	Breeding farm	2014	Pig	t034	L3	L1-L3	V	0	0	0	0	0	0	0	0	1	1	1	0	1	0	0	0	0	0	0	0	0	0	0	0	0	0	0	0	0	0	0	1	1	0	1	0	1	1
55-103-020	PRJEB25608	ERR1992112	Illumina HiSeq 2500	93	Breeding farm	2014	Pig	t034	L3	L1-L3	V	0	0	0	0	0	0	0	0	1	1	1	0	1	0	0	0	0	0	0	0	0	0	0	0	0	0	0	0	0	0	0	1	1	0	1	0	1	1
55-103-021	PRJEB25608	ERR1992113	Illumina HiSeq 2500	93	Breeding farm	2014	Pig	t034	L3	L1-L3	V	1	0	0	0	0	0	0	1	1	1	1	0	1	0	0	0	0	0	0	0	0	0	0	0	0	0	0	0	0	0	0	1	1	0	1	0	1	1
55-103-022	PRJEB25608	ERR1992114	Illumina HiSeq 2500	93	Breeding farm	2014	Pig	t034	L1	L1-L3	V	0	0	0	0	0	0	0	0	1	1	0	0	0	1	0	0	1	0	0	0	0	1	0	1	0	0	0	0	0	0	0	1	1	0	1	0	1	1
55-103-023	PRJEB25608	ERR1992115	Illumina HiSeq 2500	93	Breeding farm	2014	Pig	t034	L3	L1-L3	V	0	0	0	0	0	0	0	0	1	1	1	0	1	0	0	0	0	0	0	0	0	0	0	0	0	0	0	0	0	0	0	1	1	0	1	0	1	1
55-103-024	PRJEB25608	ERR1992116	Illumina MiSeq	251	Breeding farm	2014	Pig	t034	L3	L1-L3	V	1	0	0	0	0	0	0	1	1	1	1	0	1	0	0	0	0	0	0	0	0	0	0	0	0	0	0	0	0	0	0	1	1	0	1	0	1	1
55-103-025	PRJEB25608	ERR1992117	Illumina HiSeq 2500	93	Breeding farm	2014	Pig	t034	L3	L1-L3	V	1	0	0	0	0	0	0	1	1	1	1	0	1	0	0	0	0	0	0	0	0	0	0	0	0	0	0	0	0	0	0	1	1	0	1	0	1	1
55-103-026	PRJEB25608	ERR1992118	Illumina HiSeq 2500	93	Breeding farm	2014	Pig	t034	L3	L1-L3	V	1	0	0	0	0	0	0	1	1	1	1	0	1	0	0	0	0	0	0	0	0	0	0	0	0	0	0	0	0	0	0	1	1	0	1	0	1	1
55-103-027	PRJEB25608	ERR1992119	Illumina HiSeq 2500	93	Breeding farm	2014	Pig	t011	L2	L1-L3	V	1	0	0	0	0	0	0	1	1	1	1	0	1	1	0	1	0	0	0	0	0	0	0	0	0	0	0	0	0	0	0	1	1	0	1	0	1	1
55-103-028	PRJEB25608	ERR1992120	Illumina HiSeq 2500	93	Breeding farm	2014	Pig	t034	L3	L1-L3	V	0	0	0	0	0	0	0	0	1	1	1	0	1	1	0	0	1	0	0	0	0	0	0	0	0	0	0	0	0	0	0	1	1	0	1	0	1	1
55-103-029	PRJEB25608	ERR1992121	Illumina HiSeq 2500	93	Breeding farm	2014	Pig	t034	L3	L1-L3	V	0	0	0	0	0	0	0	0	1	1	1	0	1	1	0	0	1	0	0	0	0	0	0	0	0	0	0	0	0	0	0	1	1	0	1	0	1	1
55-103-030	PRJEB25608	ERR1992122	Illumina HiSeq 2500	93	Breeding farm	2014	Pig	t034	L3	L1-L3	V	0	0	0	0	0	0	0	0	1	1	1	0	1	0	0	0	0	0	0	0	0	0	0	0	0	0	0	0	0	0	0	1	1	0	1	0	1	1
55-103-031	PRJEB25608	ERR1992123	Illumina HiSeq 2500	93	Breeding farm	2014	Pig	t034	L3	L1-L3	V	0	0	0	0	0	0	0	0	1	1	1	0	1	0	0	0	0	0	0	0	0	0	0	0	0	0	0	0	0	0	0	1	1	0	1	0	1	1
55-103-032	PRJEB25608	ERR1992124	Illumina HiSeq 2500	93	Breeding farm	2014	Pig	t034	L3	L1-L3	V	0	0	0	0	0	0	0	0	1	1	1	0	1	0	0	0	0	0	0	0	0	0	0	0	0	0	0	0	0	0	0	1	1	0	1	0	1	1
55-103-033	PRJEB25608	ERR1992125	Illumina HiSeq 2500	93	Breeding farm	2014	Pig	t034	L3	L1-L3	V	1	0	0	0	0	0	0	1	1	1	1	0	1	0	0	0	0	0	0	0	0	0	0	0	0	0	0	0	0	0	0	1	1	0	1	0	1	1
55-103-034	PRJEB25608	ERR1992126	Illumina HiSeq 2500	93	Breeding farm	2014	Pig	t034	L3	L1-L3	V	1	0	0	0	0	0	0	1	1	1	1	0	1	0	0	0	0	0	0	0	0	0	0	0	0	0	0	0	0	0	0	1	1	0	1	0	1	1
55-103-035	PRJEB25608	ERR1992127	Illumina HiSeq 2500	93	Breeding farm	2014	Pig	t034	L1	L1-L3	V	1	0	1	1	0	0	0	0	1	1	1	0	1	0	0	0	0	0	0	0	0	1	0	1	0	0	0	0	0	0	0	1	1	0	1	0	1	1
55-103-041	PRJEB25608	ERR1992128	Illumina HiSeq 2500	93	Breeding farm	2014	Pig	t034	L1	L1-L3	V	1	0	1	1	0	0	0	0	1	1	1	0	1	0	0	0	0	0	0	0	0	1	0	1	0	0	0	0	0	0	0	1	1	0	1	0	1	1
55-103-042	PRJEB25608	ERR1992129	Illumina HiSeq 2500	93	Breeding farm	2014	Pig	t034	L1	L1-L3	V	1	0	1	1	0	0	0	0	1	1	1	0	1	0	0	0	0	0	0	0	0	1	0	1	0	0	0	0	0	0	0	1	1	0	1	0	1	1
55-103-043	PRJEB25608	ERR1992130	Illumina HiSeq 2500	93	Breeding farm	2014	Pig	t034	L3	L1-L3	V	1	0	0	0	0	0	0	1	1	1	1	0	1	0	0	0	0	0	0	0	0	0	0	0	0	0	0	0	0	0	0	1	1	0	1	0	1	1
55-103-044	PRJEB25608	ERR1992131	Illumina HiSeq 2500	93	Breeding farm	2014	Pig	t034	L3	L1-L3	V	1	0	0	0	0	0	0	1	1	1	1	0	1	0	0	0	0	0	0	0	0	0	0	0	0	0	0	0	0	0	0	1	1	0	1	0	1	1
55-103-045	PRJEB25608	ERR1992132	Illumina HiSeq 2500	93	Breeding farm	2014	Pig	t2582	L1	L1-L3	V	1	0	1	1	0	0	0	0	0	0	1	0	1	0	0	0	0	0	0	0	0	1	0	1	0	0	0	0	0	0	0	1	1	0	1	0	1	1
55-103-046	PRJEB25608	ERR1992133	Illumina HiSeq 2500	93	Breeding farm	2014	Pig	t2582	L1	L1-L3	V	1	0	1	1	0	0	0	0	1	1	1	0	1	0	0	0	0	0	0	0	0	1	0	1	0	0	0	0	0	0	0	1	1	0	1	0	1	1
55-103-047	PRJEB25608	ERR1992134	Illumina HiSeq 2500	93	Breeding farm	2014	Pig	t2582	L1	L1-L3	V	1	0	1	1	0	0	0	0	1	1	1	0	1	0	0	0	0	0	0	0	0	1	0	1	0	0	0	0	0	0	0	1	1	0	1	0	1	1
55-103-048	PRJEB25608	ERR1992135	Illumina HiSeq 2500	93	Breeding farm	2014	Pig	t034	L3	L1-L3	V	1	0	0	0	0	0	0	1	1	1	1	0	1	1	0	1	0	0	0	0	0	0	0	0	0	0	0	0	0	0	0	1	1	0	1	0	1	1
55-103-049	PRJEB25608	ERR1992136	Illumina HiSeq 2500	93	Breeding farm	2014	Pig	t034	L3	L1-L3	V	1	0	0	0	0	0	0	1	1	1	1	0	1	0	0	0	0	0	0	0	0	0	0	0	0	0	0	0	0	0	0	1	1	0	1	0	1	1
55-103-050	PRJEB25608	ERR1992137	Illumina HiSeq 2500	93	Breeding farm	2014	Pig	t034	L3	L1-L3	V	1	0	0	0	0	0	1	0	1	1	1	0	1	0	0	0	0	0	0	0	0	0	0	0	0	0	0	0	0	0	0	1	1	0	1	0	1	1
55-103-051	PRJEB25608	ERR1992138	Illumina MiSeq	251	Breeding farm	2014	Pig	t034	L3	L1-L3	V	1	0	0	0	0	0	0	1	1	1	1	0	1	0	0	0	0	0	0	0	0	0	0	0	0	0	0	0	0	0	0	1	1	0	1	0	1	1
[truncated: 3 more columns]
